# Supplementary material for: In Utero Exposure to Maternal SARS-CoV-2 Infection Is Associated With Higher Left Ventricular Mass in Toddlers
Source: Open Forum Infect Dis. 2024 May 31;11(6):ofae305. doi: 10.1093/ofid/ofae305 (PMC11204912; doi:10.1093/ofid/ofae305)
Supplement: ofae305_Supplementary_Data [file ofae305_supplementary_data.zip]

Archive with 5 entries (5 files):
- Supplemental Methods.pdf
- Supplemental Table 1.pdf
- Supplemental Table 2.pdf
- Supplemental Figure 1.pdf
- Supplemental Figure 1.tiff
